# Supplementary material for: Patterns of loneliness among high school students: A sociodemographic analysis in Kenya
Source: Glob Ment Health (Camb). 2026 Feb 19;13:e54. doi: 10.1017/gmh.2026.10153 (PMC13112272; doi:10.1017/gmh.2026.10153)
Supplement: Ndetei et al. supplementary material [file S2054425126101538sup001.zip]

Archive with 4 entries (4 files):
- FINAL Table S2.docx
- FINAL Figure S1.docx
- FINAL Table 2B.docx
- FINAL Table S1.docx
